# Supplementary material for: Biomarkers of Remote Ischaemic Conditioning in Stroke and Cerebral Small Vessel Disease: A Narrative Review
Source: NeuroSci. 2026 Mar 25;7(2):40. doi: 10.3390/neurosci7020040 (PMC13118872; doi:10.3390/neurosci7020040)
Supplement: Supplementary file 1 [file neurosci-07-00040-s001.zip]

Archive with 1 entries (1 files):
- neurosci-4138007-supplementary.pdf
